# Supplementary material for: Antibody-Integrated Solid-to-Gel Microfilm for Protection Against Botulinum Neurotoxin Type A
Source: Gels. 2025 Sep 27;11(10):777. doi: 10.3390/gels11100777 (PMC12563112; doi:10.3390/gels11100777)
Supplement: Supplementary file 1 [file gels-11-00777-s001.zip]

Archive with 1 entries (1 files):
- gels-3884294-supplementary.pdf
